# Supplementary material for: Knowledge, attitudes, practices and barriers of medical research among undergraduate medical students in Jordan: a cross-sectional survey
Source: BMC Med Educ. 2024 Jan 4;24:23. doi: 10.1186/s12909-023-05002-9 (PMC10768081; doi:10.1186/s12909-023-05002-9)
Supplement: Supplementary file 1 — Supplementary_file_1. Excel spread sheet contains two tabs: Supplementary Table S1 that includes supplementary table S1 displaying further information regarding the percentages of Al-Balqa Applied University who answered correctly to questions in the knowledge section. Supplementary data includes all the study’s questionnaires. [file 12909_2023_5002_MOESM1_ESM.xlsx]

## Sheet: Supplemantary Table S1
		Supplementary Table S1: Percentage of Medical Students with Correct Answers for Questions.
				No. %
		1	How would you define the scientific hypothesis?	114 (34.2)
			A. proposed idea or thought
			B. An answer or solution to a question
			C. An answer or solution to a question which has a capacity of verification or empirical demonstration*
			D. logical deduction of the premises that may or may not be verified empirically
		2	How would you define scientific theory?	160 (48)
			A. Speculation or assumption with no or insufficient evidence
			B. Scientific hypotheses that may be proven, but lacking evidence for verification.
			C. Set of scientific knowledge on a given topic or area
			D. System of hypotheses logically connected to one another, with common background, some of which have been verified*
		3	How would you define the scientific truth?	37 (11.1)
			A. The truth that will be reached through scientific research
			B. Absolute truth
			C. Consensus of competent experts *
			D. Fact that can be found in the textbooks
			E. Facts that your professors teach you
		4	The essential characteristic of science is:	88 (26.4)
			A. All scientific conclusions are temporary*
			B. Scientific theory cannot merely explain natural phenomena, but must somehow also exert influence upon them
			C. Rather obvious scientific conclusion does not have to be testable
			D. An experiment is not an objective model of the nature but serves as an introduction into real research of natural phenomena
		5	A scale from 1 to 5 (like grades on an examination) is called:	144 (43.2)
			A. Ratio scale
			B. Nominal
			C. Ordinal *
			D. Interval
			E. It is not a scale
		6	Representativeness is a key characteristic of a:	165 (49.5)
			A. Scientific paper
			B. Professional paper
			C. Scientific research
			D. Sample*
			E. Population
		7	MEDLINE is:	150 (45.0)
			A. The first and best known "on-line" medical journal
			B. International association of medical informaticians
			C. Printed form of the Excerpta Medica
			D. Abbreviation (acronym) that lists the parts of the research article
			E. Medical database*
		8	In the previous year, you have published a paper in a prestigious Journal of Immunology. Now you want to check the number of citations your paper has received. The best way to do it would be to search the:	97 (29.1)
			A. author index of the MEDLINE database
			B. Corporate index of the Science Citation Index database
			C. Author index of the Current Contents database
			D. Citation index of the Science Citation Index database*
			E. Author index of the Science Citation Index database
		9	The part of a scientific paper is:	129 (38.7)
			A. Author's curriculum vitae
			B. Letter to the editor enclosed with the paper
			C. Description of the timeline
			D. Acknowledgment to persons who assisted you during the research*
		10	All listed rules apply to the process of writing an Introduction section of a scientific paper EXCEPT:	167 (50.2)
			A. clearly state why the research has been started
			B. do not explain textbook facts
			C. do not explain words from the title of the paper
			D. make it longer rather than shorter*
			Total percentage (M=37.5% ,SD+_12.5%)
		Note: *Correct

## Sheet: Supplementary data
	Questionnaire
	Participation in this questionnaire is voluntary, the information you will share with us if you participate in this study will be kept completely confidential. Do you agree to participate?	Yes
		No
	Demographics
	Age	19/20/21/22/23/24/25/26/27/28--35
	Gender	Male
		Female
	Studying year	2nd
		3rd
		4th
		5th
		6th
	High school program	National (Tawjihi)
		IG
		IB
		SAT
	GPA	Excellent
		Very good
		Good
		Pass
	Intention to travel abroad	Yes
		No
		Not sure
	Student's Attitude Toward Research
	In this section of the questioner, we aim to assess students attitude toward research.
		Strongly agree	Agree	Neutral	Disagree	Strongly Disagree
	1. Research should be part of MBBS curriculum
	2. Research will NOT help in better understanding of subject
	3. It is an extra burden to do research
	4. Research will help ones clinical practice later
	5. It is a waste of time and it disturbs studies
	6. Your research record should be an important criterion for acceptance in residency
	7. Research will NOT help in better understanding of subject
	Student practices in research
	1. Have you ever attempted to participate in writing a research paper, either in school or in university?	Yes, in school.
		Yes, in university.
		Yes, in school and university.
		No
	If student has participated in research:
	2. Have you ever published your research paper in journals?	Yes
		No
	If student has published paper:
	3. How many publications do you have?	1
		2
		3
		More
	4. Were you a first author in any of them?	Yes
		No
	5. Have you ever participated in oral and poster presentations for your research?	Yes
		No
	Student's opinion Toward Research Barriers
	In this section of the questioner, we aim to assess barriers face students conducting/tying to conduct research
		Strongly agree	Agree	Neutral	Disagree	Strongly Disagree
	1. Insufficient training in medical research
	2. Lack of sufficient research opportunities
	3. Lack of stimulation and support from faculty members.
	4. Lack of adequate research facilities and resources.
	5. Lack of sufficient funding.
	6. Medical students do not have sufficient time
	7. Faculty members do not have sufficient time.
	8. Lack of sufficient faculty members
	Assessment of students’ knowledge of research
	1. How would you define the scientific hypothesis?	A. An answer or solution to a question which has a capacity of verification or empirical demonstration**
		B. An answer or solution to a question
		C. A proposed idea or thought
		D. logical deduction of the premises that may or may not be verified empirically
	2. How would you define scientific theory?	A. Speculation or assumption with no or insufficient evidence
		B. System of hypotheses logically connected to one another, with common background, some of which have been verified**
		C. Scientific hypotheses that may be proven, but lacking evidence for verification.
		D. Set of scientific knowledge on a given topic or area
	3. How would you define the scientific truth?	A. The truth that will be reached through scientific research
		B. Absolute truth
		C. Consensus of competent experts **
		D. Fact that can be found in the textbooks
		E. Facts that your professors teach you
	4. the essential character of science is ?	A. All scientific conclusions are temporary**
		B. Scientific theory cannot merely explain natural phenomena, but must somehow also exert influence upon them
		C. Rather obvious scientific conclusion does not have to be testable
		D. An experiment is not an objective model of the nature but serves as an introduction into real research of natural phenomena
	5. A scale from 1 to 5 (like grades on an examination) is called:	A. Ratio scale
		B. Nominal
		C. Ordinal**
		D. Interval
		E. It is not a scale
	6. Representativeness is a key characteristic of a:	A. Scientific paper
		B. Professional paper
		C. Scientific research
		D. Sample**
		E. -Population
	7. MEDLINE is	A. The first and best known "on-line" medical journal
		B. International association of medical informaticians
		C. Printed form of the Excerpta Medica
		D. Abbreviation (acronym) that lists the parts of the research article
		E. Medical database**
	8. In the previous year, you have published a paper in a prestigious Journal of Immunology. Now you want to check the number of citations your paper has received. The best way to do it would be to search	A. Author index of the MEDLINE database
	the:	B. Corporate index of the Science Citation Index database
		C. Author index of the Current Contents database
		D. Citation index of the Science Citation Index database**
		E. Author index of the Science Citation Index database
	9. The part of a scientific paper is:	A. Author's curriculum vitae
		B. Letter to the editor enclosed with the paper
		C. Description of the timeline
		D. Acknowledgment to persons who assisted you during the research**
	10. All listed rules apply to the process of writing an Introduction section of a scientific paper EXCEPT:	A. Clearly state why the research has been started
		B. Do not explain textbook facts
		C. Do not explain words from the title of the paper
		D. Make it longer rather than shorter**
		E. Clearly define the question to which your research aims to provide an answer
	Note: ** correct answer
	The GPA scale used at Al-Balqa Applied University is as follows:
	#	GPA	Numerical Range
	1	Excellent	3.60 – 4.00
	2	V. Good	3.00 – 3.50
	3	Good	2.50 – 2.90
	4	Pass	2.00 – 2.40
